# Supplementary material for: High-Dose Shilajit Enhances Xenograft-Mediated Bone Regeneration in a Rat Tibial Defect Model: An In Vivo Experimental Study
Source: Life (Basel). 2025 Sep 28;15(10):1528. doi: 10.3390/life15101528 (PMC12565024; doi:10.3390/life15101528)
Supplement: Supplementary file 1 [file life-15-01528-s001.zip]

Archive with 1 entries (1 files):
- life-3853939-supplementary.pdf
